# Supplementary material for: Seawater pH Predicted for the Year 2100 Affects the Metabolic Response to Feeding in Copepodites of the Arctic Copepod Calanus glacialis
Source: PLoS One. 2016 Dec 19;11(12):e0168735. doi: 10.1371/journal.pone.0168735 (PMC5167424; doi:10.1371/journal.pone.0168735)
Supplement: S1 Table — Metabolic rates (μgC μgC-1 d-1) and RNA/DNA ratios of CII-IIIs and CVs and gut DNA content (μgDNA ind-1) of CVs at the 4 treatments high pH/No food, high pH/Food, low pH/No food, and low pH/Food. (XLSX) [file pone.0168735.s001.xlsx]

## Sheet: Metabolic rates
Metabolic rates, µgC µgC-1 d-1
	CII-III				CV exp 1				CV exp 2
	pH	nofood	food		pH	nofood	food		pH	nofood	food
	High pH	0.0441	0.0512		High pH	0.0226	0.0259		High pH	0.0174	0.0224
	High pH	0.0511	0.0598		High pH	0.0186	0.0235		High pH	0.0116	0.0076711
	High pH	0.0081444	0.0456		High pH	0.0206	0.0141		High pH	0.0124	0.0077031
	High pH	0.033	0.0606		High pH	0.0175	0.0272		High pH	0.0141	0.0048653
	High pH	0.0383	0.0417		High pH	0.0159	0.0423		High pH	0.0133	0.0126
	High pH	0.0379	0.0573		High pH	0.0109	0.0183		High pH	0.0146	0.0106
	High pH	0.0218	0.0538		High pH	0.0104			High pH	0.0139	0.0070059
	High pH	0.0172			High pH	0.0091742			High pH	0.018	0.014
	High pH	0.0267			High pH	0.0172			High pH	0.015	0.016
	High pH	0.0184			Low pH	0.0163	0.0276		High pH	0.0137
	Low pH	0.0704	0.1091		Low pH	0.0237	0.0222		Low pH	0.0082555	0.016
	Low pH	0.046	0.0878		Low pH	0.0167	0.0342		Low pH	0.0106	0.0071821
	Low pH	0.0127	0.0633		Low pH	0.012	0.0209		Low pH	0.0199	0.0143
	Low pH	0.0192	0.1524		Low pH	0.0173	0.0276		Low pH	0.0127	0.0222
	Low pH	0.0084202	0.1059		Low pH	0.0154	0.02		Low pH	0.0127	0.0149
	Low pH	0.0184	0.0487		Low pH	0.0105	0.0248		Low pH	0.012	0.0142
	Low pH	0.0163	0.0829		Low pH	0.0179	0.0256		Low pH	0.0156	0.0158
	Low pH	0.0312	0.0463						Low pH	0.0148	0.023
	Low pH		0.0571						Low pH		0.0143
	Low pH		0.068

## Sheet: RNADNA ratios
	CII-III				CV experiment 1				CV experiment 2
	pH	No food	Food		pH	No food	Food		pH	No food	Food
	high pH	2.1992	2.8292		High pH	4.3588	6.3862		High pH	3.7068	3.3358
	high pH		2.7364		High pH	4.1843	7.4049		High pH	5.6632	5.8541
	high pH	1.9722	2.2112		High pH	5.2282	7.4077		High pH	4.3004	6.2332
	high pH	2.0893	2.8688		High pH	4.4229			High pH	5.5551	4.5262
	high pH	2.4452			High pH	6.1138	6.5707		High pH	5.7701	3.7696
	high pH				High pH	3.6951			High pH	5.3533	5.1927
	high pH	2.4561	2.2724		High pH	3.8989	8.0102		High pH	4.0665
	high pH	2.1897	2.707		High pH	4.0287	7.7121		High pH	4.9216	4.367
	high pH	2.3308	3.2811		High pH	5.3163			High pH	5.5826	4.6144
	high pH	2.7666	3.0535		Low pH	4.6311	5.6588		High pH	3.9515	5.0069
	high pH	1.9482	3.1155		Low pH	4.7707	5.6577		Low pH	6.1787	4.7357
	high pH	2.5897	2.3913		Low pH	3.6535			Low pH	4.7798	5.349
	high pH	2.3149	2.7587		Low pH	4.5869	8.1315		Low pH		4.5578
	high pH	1.9894	1.9954		Low pH	5.3568	6.8908		Low pH	2.6047	4.069
	high pH	2.072	2.9632		Low pH	4.356	6.7954		Low pH	3.8988	5.9155
	Low pH	2.43	2.4058		Low pH	4.6425	7.4302		Low pH	4.4558	4.9967
	Low pH	2.0241	2.8364		Low pH	4.8813	5.7542		Low pH		4.9388
	Low pH	2.264	2.3701		Low pH	3.9782	7.0674		Low pH	4.6331	3.7103
	Low pH		2.7288						Low pH	2.5922	5.0548
	Low pH	2.1458	2.8639						Low pH	2.9898	4.1452
	Low pH	2.1585	2.8238
	Low pH	2.4452	2.4134
	Low pH	2.1496	2.6532
	Low pH	2.1986	2.7861
	Low pH	2.0476	2.1847
	Low pH	2.1496	2.8266
	Low pH		3.5299
	Low pH	2.3682	3.7202
	Low pH	2.6177	2.433
	Low pH	2.6922	2.6325

## Sheet: gut DNA contents
µgC ind-1
	CV exp 1				CV exp 2
	pH	No food	Food		pH	No food	Food
	High pH	0.0473	0.1502		High pH	0.0628	0.0804
	High pH	0.067	0.1434		High pH	0.0858	0.0667
	High pH	0.0266	0.1408		High pH	0.0421	0.0873
	High pH	0.0498	0.1387		High pH	0.0654	0.097
	High pH	0.0614	0.1453		High pH	0.061	0.1017
	High pH	0.0619			High pH	0.0583	0.0686
	High pH	0.0573	0.1433		High pH	0.081
	High pH	0.057	0.1404		High pH	0.0653	0.0644
	High pH	0.06			High pH	0.0566	0.0719
	Low pH	0.0452	0.1476		High pH	0.0497	0.0774
	Low pH	0.0581	0.1444		Low pH	0.0475	0.1117
	Low pH	0.0342			Low pH	0.0662	0.0762
	Low pH	0.0527	0.1562		Low pH		0.0806
	Low pH	0.0489	0.1542		Low pH	0.058	0.13
	Low pH	0.0589	0.14		Low pH	0.0516	0.0923
	Low pH	0.0572	0.1403		Low pH	0.0523	0.0717
	Low pH	0.0458	0.1582		Low pH		0.0346
	Low pH	0.0485	0.1456		Low pH	0.0622	0.099
					Low pH	0.047	0.0593
					Low pH	0.0531	0.1279
